# Supplementary material for: A new species of Pristimantis (Amphibia, Anura, Craugastoridae) from a montane forest of the Pui Pui Protected Forest in central Peru (Región Junín)
Source: Zookeys. 2017 Jan 12;(645):85–102. doi: 10.3897/zookeys.645.11221 (PMC5299226; doi:10.3897/zookeys.645.11221)
Supplement: XML Treatment for Pristimantis ashaninka [file zookeys.645.11221-treatment1.xml]

<!DOCTYPE tp:taxon-treatment
  PUBLIC "-//TaxonX//DTD Taxonomic Treatment Publishing DTD v0 20100105//EN" "tax-treatment-NSO.dtd">
<tp:taxon-treatment xmlns:tp="http://www.plazi.org/taxpub"><tp:treatment-meta><kwd-group><label>Taxon classification</label><kwd><named-content content-type="kingdom">Animalia</named-content></kwd><kwd><named-content content-type="order">Anura</named-content></kwd><kwd><named-content content-type="family">Craugastoridae</named-content></kwd></kwd-group><mixed-citation publication-type="journal"><person-group><name><surname>Lehr</surname><given-names>Edgar</given-names></name><name><surname>Moravec</surname><given-names>Jiří</given-names></name></person-group><article-title>A new species of <italic><tp:taxon-name><tp:taxon-name-part taxon-name-part-type="genus">Pristimantis</tp:taxon-name-part></tp:taxon-name></italic> (<tp:taxon-name><tp:taxon-name-part taxon-name-part-type="class">Amphibia</tp:taxon-name-part></tp:taxon-name>, <tp:taxon-name><tp:taxon-name-part taxon-name-part-type="order">Anura</tp:taxon-name-part></tp:taxon-name>, <tp:taxon-name><tp:taxon-name-part taxon-name-part-type="family">Craugastoridae</tp:taxon-name-part></tp:taxon-name>) from a montane forest of the Pui Pui Protected Forest in central Peru (Región Junín)</article-title><source>Zookeys</source><day>12</day><month>1</month><year>2017</year><volume>2017</volume><issue>645</issue><fpage>85</fpage><lpage>102</lpage><pub-id pub-id-type="doi">10.3897/zookeys.645.11221</pub-id></mixed-citation></tp:treatment-meta><tp:nomenclature><tp:taxon-name>
            <tp:taxon-name-part taxon-name-part-type="genus">Pristimantis</tp:taxon-name-part>
            <tp:taxon-name-part taxon-name-part-type="species">ashaninka</tp:taxon-name-part>
            <object-id xmlns:xlink="http://www.w3.org/1999/xlink" content-type="zoobank" xlink:type="simple">http://zoobank.org/30AFB9BB-BCF4-4129-B63D-A7744E479E72</object-id>
            <object-id xmlns:xlink="http://www.w3.org/1999/xlink" content-type="vernacular" xlink:type="simple">Suggested English name: Asháninka Rubber Frog</object-id>
            <object-id xmlns:xlink="http://www.w3.org/1999/xlink" content-type="vernacular" xlink:type="simple">Suggested Spanish name: Rana cutín asháninka</object-id>
          </tp:taxon-name><tp:taxon-status xmlns:xlink="http://www.w3.org/1999/xlink" xlink:type="simple">sp. n.</tp:taxon-status><tp:nomenclature-citation-list><tp:nomenclature-citation><tp:taxon-name>
                <tp:taxon-name-part taxon-name-part-type="genus">Pristimantis</tp:taxon-name-part>
              </tp:taxon-name><comment>sp. Pui Pui in <xref ref-type="bibr" rid="B20">Lehr et al. (in press</xref>, Fig. 2)</comment></tp:nomenclature-citation></tp:nomenclature-citation-list></tp:nomenclature><tp:treatment-sec sec-type="material" id="SECID0EYIAC"><title>Holotype</title><p>(Figs <xref ref-type="fig" rid="F2">2</xref>–<xref ref-type="fig" rid="F3">3</xref>). <abbrev xmlns:xlink="http://www.w3.org/1999/xlink" content-type="institution" xlink:title="Museo de Historia Natural Universidad Nacional Mayor de San Marcos, Lima, Peru" id="ABBRID0EGJAC" xlink:type="simple">MUSM</abbrev> 36517 (<abbrev xmlns:xlink="http://www.w3.org/1999/xlink" content-type="institution" xlink:title="Illinois Wesleyan University" id="ABBRID0EKJAC" xlink:type="simple">IWU</abbrev> 361), an adult female from the border of the Pui Pui Protected Forest (<named-content xmlns:xlink="http://www.w3.org/1999/xlink" content-type="dwc:verbatimCoordinates" xlink:type="simple"><named-content content-type="geo-json" specific-use="{&#34;type&#34;:&#34;Point&#34;,&#34;coordinates&#34;:[-74.958028,-11.210694]}" id="NCID0ERJAC" xlink:type="simple">11°12'38.5"S, 74°57’28.9"W</named-content></named-content>), 1700 m elevation, Distrito Pichanaqui, Provincia Chanchamayo, Región Junín, Peru, collected on 15 May 2014 by Edgar Lehr and Jiří Moravec.</p><fig id="F2" position="float" orientation="portrait"><label>Figure 2.</label><caption><p>Life holotype (<abbrev xmlns:xlink="http://www.w3.org/1999/xlink" content-type="institution" xlink:title="Museo de Historia Natural Universidad Nacional Mayor de San Marcos, Lima, Peru" id="ABBRID0E5JAC" xlink:type="simple">MUSM</abbrev> 36517, <abbrev xmlns:xlink="http://www.w3.org/1999/xlink" xlink:title="snout–vent length" id="ABBRID0ECKAC" xlink:type="simple">SVL</abbrev> 24.0 mm) of <italic><tp:taxon-name><tp:taxon-name-part taxon-name-part-type="genus">Pristimantis</tp:taxon-name-part> <tp:taxon-name-part taxon-name-part-type="species">ashaninka</tp:taxon-name-part></tp:taxon-name></italic> sp. n. in lateral (<bold>A</bold>), dorsal (<bold>B</bold>), dorsolateral (<bold>C</bold>), ventral (<bold>D</bold>) views, and (<bold>E</bold>) posterior surface of thighs. Photos by E. Lehr.</p></caption><graphic xmlns:xlink="http://www.w3.org/1999/xlink" xlink:href="zookeys-645-085-g002.jpg" position="float" orientation="portrait" xlink:type="simple" id="oo_118027.jpg"/></fig><fig id="F3" position="float" orientation="portrait"><label>Figure 3.</label><caption><p>Ventral views of right hand (<bold>A</bold>) and left foot (<bold>B</bold>) of <italic><tp:taxon-name><tp:taxon-name-part taxon-name-part-type="genus">Pristimantis</tp:taxon-name-part> <tp:taxon-name-part taxon-name-part-type="species">ashaninka</tp:taxon-name-part></tp:taxon-name></italic> sp. n. (holotype, <abbrev xmlns:xlink="http://www.w3.org/1999/xlink" content-type="institution" xlink:title="Museo de Historia Natural Universidad Nacional Mayor de San Marcos, Lima, Peru" id="ABBRID0EULAC" xlink:type="simple">MUSM</abbrev> 36517). Drawings by E. Lehr.</p></caption><graphic xmlns:xlink="http://www.w3.org/1999/xlink" xlink:href="zookeys-645-085-g003.jpg" position="float" orientation="portrait" xlink:type="simple" id="oo_118033.jpg"/></fig></tp:treatment-sec><tp:treatment-sec sec-type="material" id="SECID0E4LAC"><title>Paratypes</title><p>(Figs <xref ref-type="fig" rid="F4">4</xref>–<xref ref-type="fig" rid="F5">5</xref>). Fourteen: four females: <abbrev xmlns:xlink="http://www.w3.org/1999/xlink" content-type="institution" xlink:title="Museo de Historia Natural Universidad Nacional Mayor de San Marcos, Lima, Peru" id="ABBRID0ELMAC" xlink:type="simple">MUSM</abbrev> 32736, 32742, <abbrev xmlns:xlink="http://www.w3.org/1999/xlink" content-type="institution" xlink:title="National Museum Prague, Prague, Czech Republic" id="ABBRID0EPMAC" xlink:type="simple">NMP6V</abbrev> 75063 (GenBank accession number <ext-link xmlns:xlink="http://www.w3.org/1999/xlink" ext-link-type="gen" xlink:href="KY006110" xlink:type="simple">KY006110</ext-link>), 75064 (<ext-link xmlns:xlink="http://www.w3.org/1999/xlink" ext-link-type="gen" xlink:href="KY006111" xlink:type="simple">KY006111</ext-link>); ten juveniles: <abbrev xmlns:xlink="http://www.w3.org/1999/xlink" content-type="institution" xlink:title="National Museum Prague, Prague, Czech Republic" id="ABBRID0ETMAC" xlink:type="simple">NMP6V</abbrev> 75553–75555, <abbrev xmlns:xlink="http://www.w3.org/1999/xlink" content-type="institution" xlink:title="Museo de Historia Natural Universidad Nacional Mayor de San Marcos, Lima, Peru" id="ABBRID0EXMAC" xlink:type="simple">MUSM</abbrev> 32721, 32722, 32728, 32730, 32734, 32741, <abbrev xmlns:xlink="http://www.w3.org/1999/xlink" content-type="institution" xlink:title="National Museum Prague, Prague, Czech Republic" id="ABBRID0E2MAC" xlink:type="simple">NMP6V</abbrev> 75065 (<ext-link xmlns:xlink="http://www.w3.org/1999/xlink" ext-link-type="gen" xlink:href="KY006112" xlink:type="simple">KY006112</ext-link>), all collected at the type locality: on 13 May 2014 at 1700 m a.s.l. (<abbrev xmlns:xlink="http://www.w3.org/1999/xlink" content-type="institution" xlink:title="National Museum Prague, Prague, Czech Republic" id="ABBRID0E6MAC" xlink:type="simple">NMP6V</abbrev> 75553, 75554, <abbrev xmlns:xlink="http://www.w3.org/1999/xlink" content-type="institution" xlink:title="Museo de Historia Natural Universidad Nacional Mayor de San Marcos, Lima, Peru" id="ABBRID0EDNAC" xlink:type="simple">MUSM</abbrev> 32721, 32722, <abbrev xmlns:xlink="http://www.w3.org/1999/xlink" content-type="institution" xlink:title="National Museum Prague, Prague, Czech Republic" id="ABBRID0EHNAC" xlink:type="simple">NMP6V</abbrev> 75065), on 14 May 2014 at 1700 m a.s.l. (<abbrev xmlns:xlink="http://www.w3.org/1999/xlink" content-type="institution" xlink:title="Museo de Historia Natural Universidad Nacional Mayor de San Marcos, Lima, Peru" id="ABBRID0ELNAC" xlink:type="simple">MUSM</abbrev> 32728), on 15 May 2014 at 1700 m a.s.l. (<abbrev xmlns:xlink="http://www.w3.org/1999/xlink" content-type="institution" xlink:title="Museo de Historia Natural Universidad Nacional Mayor de San Marcos, Lima, Peru" id="ABBRID0EPNAC" xlink:type="simple">MUSM</abbrev> 32730), on 17 May 2014 at 1700 m a.s.l. (<abbrev xmlns:xlink="http://www.w3.org/1999/xlink" content-type="institution" xlink:title="Museo de Historia Natural Universidad Nacional Mayor de San Marcos, Lima, Peru" id="ABBRID0ETNAC" xlink:type="simple">MUSM</abbrev> 32734, <abbrev xmlns:xlink="http://www.w3.org/1999/xlink" content-type="institution" xlink:title="National Museum Prague, Prague, Czech Republic" id="ABBRID0EXNAC" xlink:type="simple">NMP6V</abbrev> 75555), on 18 May 2014 at 1800 m a.s.l. (<abbrev xmlns:xlink="http://www.w3.org/1999/xlink" content-type="institution" xlink:title="Museo de Historia Natural Universidad Nacional Mayor de San Marcos, Lima, Peru" id="ABBRID0E2NAC" xlink:type="simple">MUSM</abbrev> 32736, <abbrev xmlns:xlink="http://www.w3.org/1999/xlink" content-type="institution" xlink:title="National Museum Prague, Prague, Czech Republic" id="ABBRID0E6NAC" xlink:type="simple">NMP6V</abbrev> 75064), on 20 May 2014 at 1750 m (<abbrev xmlns:xlink="http://www.w3.org/1999/xlink" content-type="institution" xlink:title="Museo de Historia Natural Universidad Nacional Mayor de San Marcos, Lima, Peru" id="ABBRID0EDOAC" xlink:type="simple">MUSM</abbrev> 32741), on 21 May 2014 at 1800 m a.s.l. (<abbrev xmlns:xlink="http://www.w3.org/1999/xlink" content-type="institution" xlink:title="Museo de Historia Natural Universidad Nacional Mayor de San Marcos, Lima, Peru" id="ABBRID0EHOAC" xlink:type="simple">MUSM</abbrev> 32742, <abbrev xmlns:xlink="http://www.w3.org/1999/xlink" content-type="institution" xlink:title="National Museum Prague, Prague, Czech Republic" id="ABBRID0ELOAC" xlink:type="simple">NMP6V</abbrev> 75063).</p><fig id="F4" position="float" orientation="portrait"><label>Figure 4.</label><caption><p>Female paratypes of <italic><tp:taxon-name><tp:taxon-name-part taxon-name-part-type="genus">Pristimantis</tp:taxon-name-part> <tp:taxon-name-part taxon-name-part-type="species">ashaninka</tp:taxon-name-part></tp:taxon-name></italic> sp. n. in dorsolateral (upper row), dorsal (middle row), and ventral (lower row) views. <bold>A–C</bold> (<abbrev xmlns:xlink="http://www.w3.org/1999/xlink" content-type="institution" xlink:title="Museo de Historia Natural Universidad Nacional Mayor de San Marcos, Lima, Peru" id="ABBRID0EDPAC" xlink:type="simple">MUSM</abbrev> 32736, <abbrev xmlns:xlink="http://www.w3.org/1999/xlink" xlink:title="snout–vent length" id="ABBRID0EHPAC" xlink:type="simple">SVL</abbrev> 23.1 mm) <bold>D–F</bold> (<abbrev xmlns:xlink="http://www.w3.org/1999/xlink" content-type="institution" xlink:title="National Museum Prague, Prague, Czech Republic" id="ABBRID0EMPAC" xlink:type="simple">NMP6V</abbrev> 75063, <abbrev xmlns:xlink="http://www.w3.org/1999/xlink" xlink:title="snout–vent length" id="ABBRID0EQPAC" xlink:type="simple">SVL</abbrev> 26.7 mm) <bold>G–I</bold> (<abbrev xmlns:xlink="http://www.w3.org/1999/xlink" content-type="institution" xlink:title="Museo de Historia Natural Universidad Nacional Mayor de San Marcos, Lima, Peru" id="ABBRID0EVPAC" xlink:type="simple">MUSM</abbrev> 32742, <abbrev xmlns:xlink="http://www.w3.org/1999/xlink" xlink:title="snout–vent length" id="ABBRID0EZPAC" xlink:type="simple">SVL</abbrev> 23.3 mm). Photos by E. Lehr (<bold>A, B, D–F, H</bold>) and J. Moravec (<bold>C, G, I</bold>).</p></caption><graphic xmlns:xlink="http://www.w3.org/1999/xlink" xlink:href="zookeys-645-085-g004.jpg" position="float" orientation="portrait" xlink:type="simple" id="oo_118037.jpg"/></fig><fig id="F5" position="float" orientation="portrait"><label>Figure 5.</label><caption><p>Juvenile paratypes of <italic><tp:taxon-name><tp:taxon-name-part taxon-name-part-type="genus">Pristimantis</tp:taxon-name-part> <tp:taxon-name-part taxon-name-part-type="species">ashaninka</tp:taxon-name-part></tp:taxon-name></italic> sp. n. in dorsolateral/dorsal (left column) and ventral (right column) views. <bold>A, B</bold> (<abbrev xmlns:xlink="http://www.w3.org/1999/xlink" content-type="institution" xlink:title="Museo de Historia Natural Universidad Nacional Mayor de San Marcos, Lima, Peru" id="ABBRID0E1AAE" xlink:type="simple">MUSM</abbrev> 32721, <abbrev xmlns:xlink="http://www.w3.org/1999/xlink" xlink:title="snout–vent length" id="ABBRID0E5AAE" xlink:type="simple">SVL</abbrev> 13.4 mm) <bold>C, D</bold> (<abbrev xmlns:xlink="http://www.w3.org/1999/xlink" content-type="institution" xlink:title="Museo de Historia Natural Universidad Nacional Mayor de San Marcos, Lima, Peru" id="ABBRID0EDBAE" xlink:type="simple">MUSM</abbrev> 32730, <abbrev xmlns:xlink="http://www.w3.org/1999/xlink" xlink:title="snout–vent length" id="ABBRID0EHBAE" xlink:type="simple">SVL</abbrev> 12.6 mm) <bold>E, F</bold> (<abbrev xmlns:xlink="http://www.w3.org/1999/xlink" content-type="institution" xlink:title="Museo de Historia Natural Universidad Nacional Mayor de San Marcos, Lima, Peru" id="ABBRID0EMBAE" xlink:type="simple">MUSM</abbrev> 32728, <abbrev xmlns:xlink="http://www.w3.org/1999/xlink" xlink:title="snout–vent length" id="ABBRID0EQBAE" xlink:type="simple">SVL</abbrev> 11.0 mm) <bold>G, H</bold> (<abbrev xmlns:xlink="http://www.w3.org/1999/xlink" content-type="institution" xlink:title="Museo de Historia Natural Universidad Nacional Mayor de San Marcos, Lima, Peru" id="ABBRID0EVBAE" xlink:type="simple">MUSM</abbrev> 32722, <abbrev xmlns:xlink="http://www.w3.org/1999/xlink" xlink:title="snout–vent length" id="ABBRID0EZBAE" xlink:type="simple">SVL</abbrev> 12.5 mm), <bold>I, J</bold> (<abbrev xmlns:xlink="http://www.w3.org/1999/xlink" content-type="institution" xlink:title="National Museum Prague, Prague, Czech Republic" id="ABBRID0E5BAE" xlink:type="simple">NMP6V</abbrev> 75555, <abbrev xmlns:xlink="http://www.w3.org/1999/xlink" xlink:title="snout–vent length" id="ABBRID0ECCAE" xlink:type="simple">SVL</abbrev> 12.1 mm). Photos by E. Lehr (<bold>A–H</bold>) and J. Moravec (<bold>I, J</bold>).</p></caption><graphic xmlns:xlink="http://www.w3.org/1999/xlink" xlink:href="zookeys-645-085-g005.jpg" position="float" orientation="portrait" xlink:type="simple" id="oo_118043.jpg"/></fig></tp:treatment-sec><tp:treatment-sec sec-type="Generic placement" id="SECID0EOCAE"><title>Generic placement.</title><p>We assign this species to <italic><tp:taxon-name><tp:taxon-name-part taxon-name-part-type="genus">Pristimantis</tp:taxon-name-part></tp:taxon-name></italic> based on general morphological similarity to other members of the genus and our molecular data (<xref ref-type="bibr" rid="B20">Lehr et al. in press</xref>).</p></tp:treatment-sec><tp:treatment-sec sec-type="diagnosis" id="SECID0E6CAE"><title>Diagnosis.</title><p>A new species of <italic><tp:taxon-name><tp:taxon-name-part taxon-name-part-type="genus">Pristimantis</tp:taxon-name-part></tp:taxon-name></italic> not assigned to any species group having the following combination of characters: (1) Skin on dorsum shagreen with many conical tubercles, skin on venter areolate; discoidal, thoracic, and dorsolateral folds absent; (2) tympanic membrane and tympanic annulus absent; (3) snout moderate, subacuminate in dorsal view, rounded in lateral view; (4) upper eyelid with enlarged conical tubercles; <abbrev xmlns:xlink="http://www.w3.org/1999/xlink" xlink:title="upper eyelid width" id="ABBRID0EMDAE" xlink:type="simple">EW</abbrev> slightly shorter than <abbrev xmlns:xlink="http://www.w3.org/1999/xlink" xlink:title="interorbital distance" id="ABBRID0EPDAE" xlink:type="simple">IOD</abbrev>; cranial crests absent; (5) dentigerous processes of vomers present; (6) condition of vocal slits and nuptial pads unknown; <!--PageBreak--><!--PageBreak-->(7) Finger I shorter than Finger II; discs of digits broadly expanded, rounded; (8) fingers with narrow lateral fringes; (9) small conical ulnar and tarsal tubercles present; (10) heel with small conical tubercles; inner tarsal fold absent; (11) inner metatarsal tubercle ovoid, 4 times as large as outer; outer metatarsal tubercle small, rounded; low, numerous supernumerary plantar tubercles; (12) toes with narrow lateral fringes; basal toe webbing absent; Toe V longer than Toe III; toe discs slightly smaller than those on fingers; (13) in life, dorsal coloration consists of a reddish-brown blotch in shape of a hourglass with dark grayish-brown markings, bordered laterally by creamish brown, a dark grayish-brown sinusoidal or W-mark on scapular region, extremities with dark grayish-brown bars; flanks usually paler than dorsum, creamish brown with broad diagonal dark grayish-brown stripes; dark grayish-brown bars on upper lip, dark grayish-brown canthal and supratympanic stripes present; groin, anterior and posterior surfaces of thighs uniformly grayish brown; venter pale gray and grayish brown mottled; iris pale bronze with fine black reticulations, a median reddish hint horizontally across iris, and a black narrow vertical streak from pupil across lower and upper half of iris; (14) <abbrev xmlns:xlink="http://www.w3.org/1999/xlink" xlink:title="snout–vent length" id="ABBRID0EVDAE" xlink:type="simple">SVL</abbrev> in adult females 23.1–26.7 mm (n = 5).</p></tp:treatment-sec><tp:treatment-sec sec-type="comparisons" id="SECID0EYDAE"><title>Comparisons.</title><p>
            <italic><tp:taxon-name><tp:taxon-name-part taxon-name-part-type="genus">Pristimantis</tp:taxon-name-part> <tp:taxon-name-part taxon-name-part-type="species">ashaninka</tp:taxon-name-part></tp:taxon-name></italic> differs from its congeners by having the skin on dorsum shagreen with many conical tubercles giving it a spinose appearance, lacking a tympanum, having groin, anterior and posterior surfaces of thighs uniformly grayish brown, and a pale bronze iris with fine black reticulations, a median reddish hint horizontally across iris, and a black narrow vertical streak from pupil across lower and upper half of iris.</p><p>Seventeen species of <italic><tp:taxon-name><tp:taxon-name-part taxon-name-part-type="genus">Pristimantis</tp:taxon-name-part></tp:taxon-name></italic> from Peru lack a tympanum. These are <italic><tp:taxon-name><tp:taxon-name-part taxon-name-part-type="genus">Pristimantis</tp:taxon-name-part> <tp:taxon-name-part taxon-name-part-type="species">academicus</tp:taxon-name-part></tp:taxon-name></italic> Lehr, Moravec &amp; Gagliardi Urrutia, 2010, <italic><tp:taxon-name><tp:taxon-name-part taxon-name-part-type="genus">Pristimantis</tp:taxon-name-part> <tp:taxon-name-part taxon-name-part-type="species">altamazonicus</tp:taxon-name-part></tp:taxon-name></italic> (Barbour &amp; Dunn, 1921), <italic><tp:taxon-name><tp:taxon-name-part taxon-name-part-type="genus">Pristimantis</tp:taxon-name-part> <tp:taxon-name-part taxon-name-part-type="species">colodactylus</tp:taxon-name-part></tp:taxon-name></italic> (Lynch, 1979), <italic><tp:taxon-name><tp:taxon-name-part taxon-name-part-type="genus">Pristimantis</tp:taxon-name-part> <tp:taxon-name-part taxon-name-part-type="species">coronatus</tp:taxon-name-part></tp:taxon-name></italic> Lehr &amp; Duellman, 2007, <italic><tp:taxon-name><tp:taxon-name-part taxon-name-part-type="genus">Pristimantis</tp:taxon-name-part> <tp:taxon-name-part taxon-name-part-type="species">croceoinguinis</tp:taxon-name-part></tp:taxon-name></italic> (Lynch, 1968), <italic><tp:taxon-name><tp:taxon-name-part taxon-name-part-type="genus">Pristimantis</tp:taxon-name-part> <tp:taxon-name-part taxon-name-part-type="species">cruciocularis</tp:taxon-name-part></tp:taxon-name></italic> (Lehr, Lundberg, Aguilar &amp; von May, 2006), <italic><tp:taxon-name><tp:taxon-name-part taxon-name-part-type="genus">Pristimantis</tp:taxon-name-part> <tp:taxon-name-part taxon-name-part-type="species">flavobracatus</tp:taxon-name-part></tp:taxon-name></italic> (Lehr, Lundberg, Aguilar &amp; von May, 2006), <italic><tp:taxon-name><tp:taxon-name-part taxon-name-part-type="genus">Pristimantis</tp:taxon-name-part> <tp:taxon-name-part taxon-name-part-type="species">imitatrix</tp:taxon-name-part></tp:taxon-name></italic> (Duellman, 1978), <italic><tp:taxon-name><tp:taxon-name-part taxon-name-part-type="genus">Pristimantis</tp:taxon-name-part> <tp:taxon-name-part taxon-name-part-type="species">lirellus</tp:taxon-name-part></tp:taxon-name></italic> (Dwyer, 1995), <italic><tp:taxon-name><tp:taxon-name-part taxon-name-part-type="genus">Pristimantis</tp:taxon-name-part> <tp:taxon-name-part taxon-name-part-type="species">leucorrhinus</tp:taxon-name-part></tp:taxon-name></italic> Boano, Mazzotti &amp; Sindaco, 2008, <italic><tp:taxon-name><tp:taxon-name-part taxon-name-part-type="genus">Pristimantis</tp:taxon-name-part> <tp:taxon-name-part taxon-name-part-type="species">martiae</tp:taxon-name-part></tp:taxon-name></italic> (Lynch, 1974), <italic><tp:taxon-name><tp:taxon-name-part taxon-name-part-type="genus">Pristimantis</tp:taxon-name-part> <tp:taxon-name-part taxon-name-part-type="species">minutulus</tp:taxon-name-part></tp:taxon-name></italic> Duellman &amp; Hedges, 2007, <italic><tp:taxon-name><tp:taxon-name-part taxon-name-part-type="genus">Pristimantis</tp:taxon-name-part> <tp:taxon-name-part taxon-name-part-type="species">rhabdocnemus</tp:taxon-name-part></tp:taxon-name></italic> (Duellman &amp; Hedges, 2005), <italic><tp:taxon-name><tp:taxon-name-part taxon-name-part-type="genus">Pristimantis</tp:taxon-name-part> <tp:taxon-name-part taxon-name-part-type="species">simonsii</tp:taxon-name-part></tp:taxon-name></italic> (Boulenger, 1900), <italic><tp:taxon-name><tp:taxon-name-part taxon-name-part-type="genus">Pristimantis</tp:taxon-name-part> <tp:taxon-name-part taxon-name-part-type="species">tantanti</tp:taxon-name-part></tp:taxon-name></italic> (Lehr, Torres-Gastello &amp; Suárez-Segovia, 2007), <italic><tp:taxon-name><tp:taxon-name-part taxon-name-part-type="genus">Pristimantis</tp:taxon-name-part> <tp:taxon-name-part taxon-name-part-type="species">ventrimarmoratus</tp:taxon-name-part></tp:taxon-name></italic> (Boulenger, 1912), and <italic><tp:taxon-name><tp:taxon-name-part taxon-name-part-type="genus">Pristimantis</tp:taxon-name-part> <tp:taxon-name-part taxon-name-part-type="species">vilcabambae</tp:taxon-name-part></tp:taxon-name></italic> Lehr, 2007.</p><p>Of these species, <italic><tp:taxon-name><tp:taxon-name-part taxon-name-part-type="genus">Pristimantis</tp:taxon-name-part> <tp:taxon-name-part taxon-name-part-type="species">lirellus</tp:taxon-name-part></tp:taxon-name></italic> from 470–1200 m a.s.l. (<xref ref-type="bibr" rid="B14">Dwyer 1995</xref>) on the eastern slopes of the Cordillera Central in northern Peru, <italic><tp:taxon-name><tp:taxon-name-part taxon-name-part-type="genus">Pristimantis</tp:taxon-name-part> <tp:taxon-name-part taxon-name-part-type="species">martiae</tp:taxon-name-part></tp:taxon-name></italic> from Colombia, Ecuador to central Peru up to 1330 m a.s.l. (<xref ref-type="bibr" rid="B25">Lynch 1974</xref>), and <italic><tp:taxon-name><tp:taxon-name-part taxon-name-part-type="genus">Pristimantis</tp:taxon-name-part> <tp:taxon-name-part taxon-name-part-type="species">rhabdocnemus</tp:taxon-name-part></tp:taxon-name></italic> from the Cordillera Oriental in central Peru between 230–2900 m a.s.l. (<xref ref-type="bibr" rid="B9">Duellman and Hedges 2005</xref>) are most similar regarding morphology and coloration to <italic><tp:taxon-name><tp:taxon-name-part taxon-name-part-type="genus">Pristimantis</tp:taxon-name-part> <tp:taxon-name-part taxon-name-part-type="species">ashaninka</tp:taxon-name-part></tp:taxon-name></italic>. However, the 16S DNA barcoding revealed clear distinctions between all three species (sequences of <italic><tp:taxon-name><tp:taxon-name-part taxon-name-part-type="genus">Pristimantis</tp:taxon-name-part> <tp:taxon-name-part taxon-name-part-type="species">rhabdocnemus</tp:taxon-name-part></tp:taxon-name></italic> include specimens from its type locality) and <italic><tp:taxon-name><tp:taxon-name-part taxon-name-part-type="genus">Pristimantis</tp:taxon-name-part> <tp:taxon-name-part taxon-name-part-type="species">ashaninka</tp:taxon-name-part></tp:taxon-name></italic> (<xref ref-type="bibr" rid="B20">Lehr et al. in press</xref>). Furthermore, the new species can be distinguished from them as follows (characters of <italic><tp:taxon-name><tp:taxon-name-part taxon-name-part-type="genus">Pristimantis</tp:taxon-name-part> <tp:taxon-name-part taxon-name-part-type="species">ashaninka</tp:taxon-name-part></tp:taxon-name></italic> in parentheses unless otherwise stated): <italic><tp:taxon-name><tp:taxon-name-part taxon-name-part-type="genus">Pristimantis</tp:taxon-name-part> <tp:taxon-name-part taxon-name-part-type="species">lirellus</tp:taxon-name-part></tp:taxon-name></italic> is smaller (<abbrev xmlns:xlink="http://www.w3.org/1999/xlink" xlink:title="snout–vent length" id="ABBRID0E4MAE" xlink:type="simple">SVL</abbrev> in females 19.4–24.5 mm vs. 23.1–26.7 mm [n = 5] in <italic><tp:taxon-name><tp:taxon-name-part taxon-name-part-type="genus">Pristimantis</tp:taxon-name-part> <tp:taxon-name-part taxon-name-part-type="species">ashaninka</tp:taxon-name-part></tp:taxon-name></italic>, Dwyer 2005), has skin on dorsum shagreen with small, scattered tubercles (many coni<!--PageBreak-->cal tubercles) and low longitudinal dermal ridge (absent), prominent discoidal fold (absent), groin with pale yellow to yellow-orange spot (uniformly grayish brown), and iris bronze to reddish brown with median horizontal red streak (pale bronze with fine black reticulations, a median reddish hint horizontally across iris, and a black narrow vertical streak from pupil across lower and upper half of iris). <italic><tp:taxon-name><tp:taxon-name-part taxon-name-part-type="genus">Pristimantis</tp:taxon-name-part> <tp:taxon-name-part taxon-name-part-type="species">martiae</tp:taxon-name-part></tp:taxon-name></italic> and <italic><tp:taxon-name><tp:taxon-name-part taxon-name-part-type="genus">Pristimantis</tp:taxon-name-part> <tp:taxon-name-part taxon-name-part-type="species">ashaninka</tp:taxon-name-part></tp:taxon-name></italic> have the dorsum brown with darker brown middorsal blotch in shape of a hourglass and pale brown flanks, but <italic><tp:taxon-name><tp:taxon-name-part taxon-name-part-type="genus">Pristimantis</tp:taxon-name-part> <tp:taxon-name-part taxon-name-part-type="species">martiae</tp:taxon-name-part></tp:taxon-name></italic> is smaller (<abbrev xmlns:xlink="http://www.w3.org/1999/xlink" xlink:title="snout–vent length" id="ABBRID0EKOAE" xlink:type="simple">SVL</abbrev> in females 18.3–23.00 mm, <xref ref-type="bibr" rid="B25">Lynch 1974</xref>), has skin on dorsum shagreen with low, flat warts (shagreen with many conical tubercles), groin, anterior and posterior surfaces of thighs dull cream or pale orange with brown to black bars or mottling (uniformly grayish brown), and a bronze iris with median horizontal brown streak (pale bronze with fine black reticulations, a median reddish hint horizontally across iris, and a black narrow vertical streak from pupil across lower and upper half of iris). <italic><tp:taxon-name><tp:taxon-name-part taxon-name-part-type="genus">Pristimantis</tp:taxon-name-part> <tp:taxon-name-part taxon-name-part-type="species">rhabdocnemus</tp:taxon-name-part></tp:taxon-name></italic> is of similar size (<abbrev xmlns:xlink="http://www.w3.org/1999/xlink" xlink:title="snout–vent length" id="ABBRID0E2OAE" xlink:type="simple">SVL</abbrev> in females 23.2–27.0 mm, <xref ref-type="bibr" rid="B9">Duellman and Hedges 2005</xref>), has skin on dorsum shagreen with or without scattered small tubercles (shagreen with many conical tubercles), posterior surfaces of thighs tan (uniformly grayish brown), and iris grayish <!--PageBreak-->tan (pale bronze with fine black reticulations, a median reddish hint horizontally across iris, and a black narrow vertical streak from pupil across lower and upper half of iris).</p><p>
            <italic><tp:taxon-name><tp:taxon-name-part taxon-name-part-type="genus">Pristimantis</tp:taxon-name-part> <tp:taxon-name-part taxon-name-part-type="species">platydactylus</tp:taxon-name-part></tp:taxon-name></italic> (Boulenger, 1903) and <italic><tp:taxon-name><tp:taxon-name-part taxon-name-part-type="genus">Pristimantis</tp:taxon-name-part> <tp:taxon-name-part taxon-name-part-type="species">wiensi</tp:taxon-name-part></tp:taxon-name></italic> (Duellman and Wild, 1993) look superficially similar with <italic><tp:taxon-name><tp:taxon-name-part taxon-name-part-type="genus">Pristimantis</tp:taxon-name-part> <tp:taxon-name-part taxon-name-part-type="species">ashaninka</tp:taxon-name-part></tp:taxon-name></italic>, but can be distinguished as follows. <italic><tp:taxon-name><tp:taxon-name-part taxon-name-part-type="genus">Pristimantis</tp:taxon-name-part> <tp:taxon-name-part taxon-name-part-type="species">platydactylus</tp:taxon-name-part></tp:taxon-name></italic> from the eastern Andes of central Peru to central Bolivia at elevations between 930 and 3470 m a.s.l. (<xref ref-type="bibr" rid="B11">Duellman and Lehr 2009</xref>) contains several unnamed species (<xref ref-type="bibr" rid="B30">Padial et al. 2009</xref>), is much larger (<abbrev xmlns:xlink="http://www.w3.org/1999/xlink" xlink:title="snout–vent length" id="ABBRID0EWQAE" xlink:type="simple">SVL</abbrev> in females 23.8–35.3 mm, <xref ref-type="bibr" rid="B11">Duellman and Lehr 2009</xref>), has a tympanum (absent), and is genetically different (<xref ref-type="bibr" rid="B20">Lehr et al. in press</xref>) based on sequences from 14 specimens of <italic><tp:taxon-name><tp:taxon-name-part taxon-name-part-type="genus">Pristimantis</tp:taxon-name-part> <tp:taxon-name-part taxon-name-part-type="species">platydactylus</tp:taxon-name-part></tp:taxon-name></italic> from Peru and Bolivia obtained from <xref ref-type="bibr" rid="B30">Padial et al. (2009)</xref>. <italic><tp:taxon-name><tp:taxon-name-part taxon-name-part-type="genus">Pristimantis</tp:taxon-name-part> <tp:taxon-name-part taxon-name-part-type="species">wiensi</tp:taxon-name-part></tp:taxon-name></italic> from northern Peru (western slopes of Cordillera Huancabamba between 1600 and 1735 m a.s.l., <xref ref-type="bibr" rid="B13">Duellman and Wild 1993</xref>) is much larger (<abbrev xmlns:xlink="http://www.w3.org/1999/xlink" xlink:title="snout–vent length" id="ABBRID0E4RAE" xlink:type="simple">SVL</abbrev> in single female 37.0 mm, <xref ref-type="bibr" rid="B13">Duellman and Wild 1993</xref>), has discoidal and dorsolateral folds (both absent), and has a tympanum (absent).</p><p>Furthermore, <italic><tp:taxon-name><tp:taxon-name-part taxon-name-part-type="genus">Pristimantis</tp:taxon-name-part> <tp:taxon-name-part taxon-name-part-type="species">ashaninka</tp:taxon-name-part></tp:taxon-name></italic> differs from other Andean <italic><tp:taxon-name><tp:taxon-name-part taxon-name-part-type="genus">Pristimantis</tp:taxon-name-part></tp:taxon-name></italic> (in alphabetical order) that lack a tympanum as follows: <italic><tp:taxon-name><tp:taxon-name-part taxon-name-part-type="genus">Pristimantis</tp:taxon-name-part> <tp:taxon-name-part taxon-name-part-type="species">colodactylus</tp:taxon-name-part></tp:taxon-name></italic> from southern Ecuador and northern Peru between 2195–3140 m a.s.l. (<xref ref-type="bibr" rid="B26">Lynch 1979</xref>) has short and stocky fingers (of normal length) with small discs (broad). <italic><tp:taxon-name><tp:taxon-name-part taxon-name-part-type="genus">Pristimantis</tp:taxon-name-part> <tp:taxon-name-part taxon-name-part-type="species">coronotus</tp:taxon-name-part></tp:taxon-name></italic> from northern Peru at 2850 m a.s.l. (<xref ref-type="bibr" rid="B19">Lehr and Duellman 2007</xref>) has posterior half of flanks, groin and proximal anterior surfaces of thighs red (uniformly grayish brown). <italic><tp:taxon-name><tp:taxon-name-part taxon-name-part-type="genus">Pristimantis</tp:taxon-name-part> <tp:taxon-name-part taxon-name-part-type="species">cruciocularis</tp:taxon-name-part></tp:taxon-name></italic> from 1330–1850 m a.s.l. in the Cordillera Oriental in central Peru is smaller (<abbrev xmlns:xlink="http://www.w3.org/1999/xlink" xlink:title="snout–vent length" id="ABBRID0E4TAE" xlink:type="simple">SVL</abbrev> in females 18.7–21.8 mm, <xref ref-type="bibr" rid="B22">Lehr et al. 2006</xref>), has groin and anterior surfaces of thighs orange to red (uniformly grayish brown), and iris golden with fine black reticulations and dark brown horizontal and vertical streaks forming a cross (pale bronze with fine black reticulations, a median reddish hint horizontally across iris, and a black narrow vertical streak from pupil across lower and upper half of iris). <italic><tp:taxon-name><tp:taxon-name-part taxon-name-part-type="genus">Pristimantis</tp:taxon-name-part> <tp:taxon-name-part taxon-name-part-type="species">flavobracatus</tp:taxon-name-part></tp:taxon-name></italic> from the Amazonian slopes of the Cordillera Oriental at 1770 m a.s.l. in central Peru is smaller (<abbrev xmlns:xlink="http://www.w3.org/1999/xlink" xlink:title="snout–vent length" id="ABBRID0EOUAE" xlink:type="simple">SVL</abbrev> in females 21.5–23.4 mm, <xref ref-type="bibr" rid="B22">Lehr et al. 2006</xref>), has groin and anterior and posterior surfaces of thighs yellow (uniformly grayish brown), and golden iris with fine black reticulations with a brown median horizontal streak across iris and a black vertical streak downward from pupil (pale bronze with fine black reticulations, a median reddish hint horizontally across iris, and a black narrow vertical streak from pupil across lower and upper half of iris). <italic><tp:taxon-name><tp:taxon-name-part taxon-name-part-type="genus">Pristimantis</tp:taxon-name-part> <tp:taxon-name-part taxon-name-part-type="species">leucorrhinus</tp:taxon-name-part></tp:taxon-name></italic> from the Cordillera Oriental in central Peru at 2500 m a.s.l. (<xref ref-type="bibr" rid="B3">Boano et al. 2008</xref>) has the upper eyelid with one large conical tubercle (enlarged conical tubercles, but not as large as in <italic><tp:taxon-name><tp:taxon-name-part taxon-name-part-type="genus">Pristimantis</tp:taxon-name-part> <tp:taxon-name-part taxon-name-part-type="species">leucorrhinus</tp:taxon-name-part></tp:taxon-name></italic>), a black groin (uniformly grayish brown) and anterior surfaces of thighs black (uniformly grayish brown) with two large white spots on each. <italic><tp:taxon-name><tp:taxon-name-part taxon-name-part-type="genus">Pristimantis</tp:taxon-name-part> <tp:taxon-name-part taxon-name-part-type="species">minutulus</tp:taxon-name-part></tp:taxon-name></italic> from the Cordillera Oriental and lowland forests in central Peru between 250 and 1200 m a.s.l. (<xref ref-type="bibr" rid="B10">Duellman and Hedges 2007</xref>) has the groin with a large yellow blotch (uniformly grayish brown). <italic><tp:taxon-name><tp:taxon-name-part taxon-name-part-type="genus">Pristimantis</tp:taxon-name-part> <tp:taxon-name-part taxon-name-part-type="species">simonsii</tp:taxon-name-part></tp:taxon-name></italic> from the Cordillera Occidental in northern Peru at elevations of 3050–3760 m a.s.l. (<xref ref-type="bibr" rid="B11">Duellman and Lehr 2009</xref>) has dorsolateral folds (absent). <italic><tp:taxon-name><tp:taxon-name-part taxon-name-part-type="genus">Pristimantis</tp:taxon-name-part> <tp:taxon-name-part taxon-name-part-type="species">vilcabambae</tp:taxon-name-part></tp:taxon-name></italic> from the Cordillera de Vilcabamba at 2050 m a.s.l. (<xref ref-type="bibr" rid="B18">Lehr 2007</xref>) in southern Peru has fingers and toes with distinct lateral fringes (narrow), outer fringes of Finger IV and Toe V often continuing <!--PageBreak-->as discontinuous fold to outer edge of palm or plantar (absent), and venter cream with dark brown blotches (venter pale gray and grayish brown mottled).</p><p>Furthermore, <italic><tp:taxon-name><tp:taxon-name-part taxon-name-part-type="genus">Pristimantis</tp:taxon-name-part> <tp:taxon-name-part taxon-name-part-type="species">ashaninka</tp:taxon-name-part></tp:taxon-name></italic> differs from the Amazonian lowland <italic><tp:taxon-name><tp:taxon-name-part taxon-name-part-type="genus">Pristimantis</tp:taxon-name-part></tp:taxon-name></italic> (in alphabetical order) that lack a tympanum as follows: <italic><tp:taxon-name><tp:taxon-name-part taxon-name-part-type="genus">Pristimantis</tp:taxon-name-part> <tp:taxon-name-part taxon-name-part-type="species">academicus</tp:taxon-name-part></tp:taxon-name></italic> from lowlands of northern Peru is smaller (20.0–22.0 mm, <xref ref-type="bibr" rid="B21">Lehr et al. 2010</xref>), and has a yellow groin (uniformly grayish brown). <italic><tp:taxon-name><tp:taxon-name-part taxon-name-part-type="genus">Pristimantis</tp:taxon-name-part> <tp:taxon-name-part taxon-name-part-type="species">altamazonicus</tp:taxon-name-part></tp:taxon-name></italic> from southern Colombia, Ecuador, Peru, and western Brazil has the groin, anterior and posterior surfaces of thighs red to salmon color with black mottling (uniformly grayish brown). <italic><tp:taxon-name><tp:taxon-name-part taxon-name-part-type="genus">Pristimantis</tp:taxon-name-part> <tp:taxon-name-part taxon-name-part-type="species">croceoinguinis</tp:taxon-name-part></tp:taxon-name></italic> from southern Colombia, Ecuador, and extreme northeastern Peru is smaller (<abbrev xmlns:xlink="http://www.w3.org/1999/xlink" xlink:title="snout–vent length" id="ABBRID0EOYAE" xlink:type="simple">SVL</abbrev> in females 17.4–23.0 mm, <xref ref-type="bibr" rid="B24">Lynch 1968</xref>), has skin on dorsum tuberculate (shagreen with many conical tubercles), supernumerary plantar tubercles absent (present), canthal and postorbital stripes absent (present), deep yellow to orange spot in groin (groin uniformly grayish brown), and iris dull bronze with dense brown reticulations (pale bronze with fine black reticulations, a median reddish hint horizontally across iris, and a black narrow vertical streak from pupil across lower and upper half of iris). <italic><tp:taxon-name><tp:taxon-name-part taxon-name-part-type="genus">Pristimantis</tp:taxon-name-part> <tp:taxon-name-part taxon-name-part-type="species">imitatrix</tp:taxon-name-part></tp:taxon-name></italic> from central and southern Peru and <italic><tp:taxon-name><tp:taxon-name-part taxon-name-part-type="genus">Pristimantis</tp:taxon-name-part> <tp:taxon-name-part taxon-name-part-type="species">ashaninka</tp:taxon-name-part></tp:taxon-name></italic> have skin on dorsum shagreen with conical tubercles and bronze iris with median horizontal red <!--PageBreak-->streak, but <italic><tp:taxon-name><tp:taxon-name-part taxon-name-part-type="genus">Pristimantis</tp:taxon-name-part> <tp:taxon-name-part taxon-name-part-type="species">imitatrix</tp:taxon-name-part></tp:taxon-name></italic> is much smaller (<abbrev xmlns:xlink="http://www.w3.org/1999/xlink" xlink:title="snout–vent length" id="ABBRID0EVZAE" xlink:type="simple">SVL</abbrev> in females 14.6–20.2 mm, <xref ref-type="bibr" rid="B8">Duellman 1978</xref>), has dentigerous processes of vomers absent (present), supernumerary plantar tubercles absent (present), and groin, anterior and posterior surfaces of thighs mottled black and creamy white (uniformly grayish brown). <italic><tp:taxon-name><tp:taxon-name-part taxon-name-part-type="genus">Pristimantis</tp:taxon-name-part> <tp:taxon-name-part taxon-name-part-type="species">tantanti</tp:taxon-name-part></tp:taxon-name></italic> from southern Peru has short triangular snout (subacuminate), and green dorsum with white spots (reddish brown with dark grayish-brown markings). <italic><tp:taxon-name><tp:taxon-name-part taxon-name-part-type="genus">Pristimantis</tp:taxon-name-part> <tp:taxon-name-part taxon-name-part-type="species">ventrimarmoratus</tp:taxon-name-part></tp:taxon-name></italic> from the upper Amazon Basin and slopes of the Andes to 1740 m in Ecuador, Peru, and Bolivia (<xref ref-type="bibr" rid="B11">Duellman and Lehr 2009</xref>) has prominent discoidal fold (absent), and chest and belly white with bold black mottling (venter pale gray and grayish brown mottled).</p></tp:treatment-sec><tp:treatment-sec sec-type="description" id="SECID0EU1AE"><title>Description of holotype.</title><p>Head slightly narrower than body, slightly longer as wide; head length 39% of <abbrev xmlns:xlink="http://www.w3.org/1999/xlink" xlink:title="snout–vent length" id="ABBRID0E11AE" xlink:type="simple">SVL</abbrev>; head width 38% of <abbrev xmlns:xlink="http://www.w3.org/1999/xlink" xlink:title="snout–vent length" id="ABBRID0E41AE" xlink:type="simple">SVL</abbrev>; cranial crests absent; snout moderately long, subacuminate in dorsal view, rounded in lateral view (Fig. <xref ref-type="fig" rid="F2">2A, B</xref>); eye-nostril distance 77% of eye diameter; nostrils slightly protuberant, directed dorsolaterally; canthus rostralis moderately long, rounded in lateral view, weakly concave in dorsal view; loreal region concave; lips rounded; upper eyelid each with several tubercles, an enlarged conical tubercle at its center and one enlarged conical tubercle at its posterior end; upper eyelid width 90% of <abbrev xmlns:xlink="http://www.w3.org/1999/xlink" xlink:title="interorbital distance" id="ABBRID0EE2AE" xlink:type="simple">IOD</abbrev>; several enlarged conical tubercles on occipital and scapular region (see photos in life Fig. <xref ref-type="fig" rid="F2">2B, C</xref>); supratympanic fold short and broad, extending from posterior margin of upper eyelid slightly curved to insertion of arm; tympanic membrane and annulus absent; two conical postrictal tubercles present bilaterally. Choanae small, ovoid, not concealed by palatal shelf of maxilla; dentigerous processes of vomers small, widely separated; tongue discoidal, covering entire floor of mouth, posterior and lateral parts free.</p><p>Skin on dorsum and flanks shagreen with many conical tubercles (denser on dorsum than on flanks), dorsolateral folds absent; skin on throat and chest smooth, on belly areolate; discoidal and thoracic folds absent; cloacal sheath short.</p><p>Outer ulnar surface with minute low tubercles; palmar tubercle partially divided distally; thenar tubercle ovoid; subarticular tubercles well defined, round in ventral view, conical in lateral view; supernumerary tubercles distinct, ovoid, subconical, approximately half the size of subarticular tubercles; fingers with narrow, weakly defined lateral fringes; Finger I shorter than Finger II; discs on digits of fingers widely expanded, truncate (Fig. <xref ref-type="fig" rid="F3">3A</xref>).</p><p>Hind limbs moderately long, slender, tibia length 54% of <abbrev xmlns:xlink="http://www.w3.org/1999/xlink" xlink:title="snout–vent length" id="ABBRID0EU2AE" xlink:type="simple">SVL</abbrev>; foot length 46% of <abbrev xmlns:xlink="http://www.w3.org/1999/xlink" xlink:title="snout–vent length" id="ABBRID0EX2AE" xlink:type="simple">SVL</abbrev>; upper surfaces of hind limbs smooth with scattered tubercles; inner surface of thighs smooth, posterior and ventral surfaces of thighs weakly areolate; heels each with two prominent conical tubercles; outer surface of tarsus with scattered minute low tubercles; inner tarsal fold absent; inner metatarsal tubercle prominent, ovoid, four times the size of round outer metatarsal tubercle; subarticular tubercles well defined, round in ventral view, conical in lateral view; plantar supernumerary tubercles distinct, about quarter the size of subarticular tubercles; toes with narrow, weakly defined lateral fringes; basal webbing absent; discs expanded, oval, less expanded than those on fingers; relative length of toes: 1&lt;2&lt;3&lt;5&lt;4; disc on Toe III not reaching distal subar<!--PageBreak--><!--PageBreak-->ticular tubercle on Toe IV, disc on Toe V extends distal subarticular tubercle on Toe IV; Fig. <xref ref-type="fig" rid="F3">3B</xref>.</p></tp:treatment-sec><tp:treatment-sec sec-type="description" id="SECID0EB3AE"><title>Measurements of the holotype</title><p>
            <bold>(in mm).</bold> <abbrev xmlns:xlink="http://www.w3.org/1999/xlink" xlink:title="snout–vent length" id="ABBRID0EJ3AE" xlink:type="simple">SVL</abbrev> 24.0; <abbrev xmlns:xlink="http://www.w3.org/1999/xlink" xlink:title="tibia length" id="ABBRID0EM3AE" xlink:type="simple">TL</abbrev> 13.0; <abbrev xmlns:xlink="http://www.w3.org/1999/xlink" xlink:title="foot length" id="ABBRID0EP3AE" xlink:type="simple">FL</abbrev> 11.0; <abbrev xmlns:xlink="http://www.w3.org/1999/xlink" xlink:title="head length" id="ABBRID0ES3AE" xlink:type="simple">HL</abbrev> 9.4; <abbrev xmlns:xlink="http://www.w3.org/1999/xlink" xlink:title="head width" id="ABBRID0EV3AE" xlink:type="simple">HW</abbrev> 9.2; <abbrev xmlns:xlink="http://www.w3.org/1999/xlink" xlink:title="horizontal eye diameter" id="ABBRID0EY3AE" xlink:type="simple">ED</abbrev> 3.1; <abbrev xmlns:xlink="http://www.w3.org/1999/xlink" xlink:title="interorbital distance" id="ABBRID0E23AE" xlink:type="simple">IOD</abbrev> 3.0; <abbrev xmlns:xlink="http://www.w3.org/1999/xlink" xlink:title="upper eyelid width" id="ABBRID0E53AE" xlink:type="simple">EW</abbrev> 2.7; <abbrev xmlns:xlink="http://www.w3.org/1999/xlink" xlink:title="internarial distance" id="ABBRID0EB4AE" xlink:type="simple">IND</abbrev> 1.9; E-N 2.4.</p></tp:treatment-sec><tp:treatment-sec sec-type="Coloration of the holotype in life" id="SECID0EE4AE"><title>Coloration of the holotype in life</title><p>
            <bold>(Fig. <xref ref-type="fig" rid="F2">2</xref>).</bold> Dorsum covered by a large reddish-brown blotch in shape of a hourglass bordered laterally in its narrow portion by creamish brown coloration; a dark grayish-brown W-mark on scapular region covering the anterior portion of the hourglass; two longitudinal oblique dark grayish-brown markings on sacral region bordering the posterior portion of the hourglass; a small dark grayish-brown marking on intercanthal region; a diffuse dark grayish-brown to reddish-brown interorbital stripe; a diffuse dark grayish-brown blotch on canthus rostralis; upper lip with two reddish-brown subocular bars bordered by dark grayish-brown on each side of the head; dark grayish-brown spots in front of and in between subocular bars; a dark grayish-brown supratympanic bar; upper arm creamish brown dorsally; lower arm and hand reddish-brown dorsally except for creamish-brown discs; hind legs creamish brown dorsally with pale reddish-brown diagonal bars; toes creamish brown; flanks creamish brown with pale reddish-brown diagonal blotches; axilla, groin, and anterior and posterior surfaces of thighs uniformly grayish brown; throat, chest, belly, and ventral surfaces of thighs, hands, and feet pale gray and grayish brown mottled; iris pale bronze with fine black reticulations, a median reddish hint horizontally across iris, and a black narrow vertical streak from pupil across lower half of iris and thin dark gray streak across upper half of iris.</p></tp:treatment-sec><tp:treatment-sec sec-type="Coloration of the holotype in preservative" id="SECID0ER4AE"><title>Coloration of the holotype in preservative.</title><p>General coloration pattern is as described for the holotype in life, except for reddish brown which is dark brown and creamish brown which is pale tan. Groin and axilla are pale gray, anterior and posterior surfaces of thighs are pale brown; ventral surfaces except for brown thighs are pale brown and pale tan mottled; iris is silver with fine black reticulations with black narrow vertical streak from pupil across lower half of iris and thin dark gray streak across upper half of iris.</p></tp:treatment-sec><tp:treatment-sec sec-type="variation" id="SECID0EW4AE"><title>Variation.</title><p>All female paratypes (Fig. <xref ref-type="fig" rid="F4">4</xref>, <abbrev xmlns:xlink="http://www.w3.org/1999/xlink" xlink:title="snout–vent length" id="ABBRID0EA5AE" xlink:type="simple">SVL</abbrev> 23.1–26.7, 24.1 ± 1.5, n = 4) and juveniles (Fig. <xref ref-type="fig" rid="F5">5</xref>, <abbrev xmlns:xlink="http://www.w3.org/1999/xlink" xlink:title="snout–vent length" id="ABBRID0EH5AE" xlink:type="simple">SVL</abbrev> 10.6–13.4, 12.1 ± 1.0, n = 10) are similar to the holotype regarding morphology (Tables <xref ref-type="table" rid="T1">1</xref>, <xref ref-type="table" rid="T2">2</xref>) and coloration pattern. Two females (<abbrev xmlns:xlink="http://www.w3.org/1999/xlink" content-type="institution" xlink:title="Museo de Historia Natural Universidad Nacional Mayor de San Marcos, Lima, Peru" id="ABBRID0ES5AE" xlink:type="simple">MUSM</abbrev> 32742, <abbrev xmlns:xlink="http://www.w3.org/1999/xlink" content-type="institution" xlink:title="National Museum Prague, Prague, Czech Republic" id="ABBRID0EW5AE" xlink:type="simple">NMP6V</abbrev> 75063, Fig. <xref ref-type="fig" rid="F4">4E, H</xref>) have dorsally an hourglass shape blotch as seen in the holotype with the hourglass dark brown in <abbrev xmlns:xlink="http://www.w3.org/1999/xlink" content-type="institution" xlink:title="Museo de Historia Natural Universidad Nacional Mayor de San Marcos, Lima, Peru" id="ABBRID0E55AE" xlink:type="simple">MUSM</abbrev> 32742, two other females (<abbrev xmlns:xlink="http://www.w3.org/1999/xlink" content-type="institution" xlink:title="Museo de Historia Natural Universidad Nacional Mayor de San Marcos, Lima, Peru" id="ABBRID0EC6AE" xlink:type="simple">MUSM</abbrev> 32736, <abbrev xmlns:xlink="http://www.w3.org/1999/xlink" content-type="institution" xlink:title="National Museum Prague, Prague, Czech Republic" id="ABBRID0EG6AE" xlink:type="simple">NMP6V</abbrev> 75064) lack the coloration contrast of dark dorsum and pale flanks. One female (<abbrev xmlns:xlink="http://www.w3.org/1999/xlink" content-type="institution" xlink:title="National Museum Prague, Prague, Czech Republic" id="ABBRID0EK6AE" xlink:type="simple">NMP6V</abbrev> 75064) has the anterior interorbital and snout region creamish brown, three females (<abbrev xmlns:xlink="http://www.w3.org/1999/xlink" content-type="institution" xlink:title="Museo de Historia Natural Universidad Nacional Mayor de San Marcos, Lima, Peru" id="ABBRID0EO6AE" xlink:type="simple">MUSM</abbrev> 32736, 32742, <abbrev xmlns:xlink="http://www.w3.org/1999/xlink" content-type="institution" xlink:title="National Museum Prague, Prague, Czech Republic" id="ABBRID0ES6AE" xlink:type="simple">NMP6V</abbrev> 75063) have the interorbital area with two creamish brown or reddish brown blotches (Fig. <xref ref-type="fig" rid="F4">4B, E, H</xref>). Finger and toe discs are dorsally creamish brown (Fig. <xref ref-type="fig" rid="F4">4A, D, G</xref>).</p><table-wrap id="T1" position="float" orientation="portrait"><label>Table 1.</label><caption><p>Measurements (in mm) of female type specimens of <italic><tp:taxon-name><tp:taxon-name-part taxon-name-part-type="genus">Pristimantis</tp:taxon-name-part> <tp:taxon-name-part taxon-name-part-type="species">ashaninka</tp:taxon-name-part></tp:taxon-name></italic> sp. n. For abbreviations see methods.</p></caption><table id="TID0E2LAG" rules="all"><tbody><tr><th rowspan="1" colspan="1">Character</th><th rowspan="1" colspan="1">
                    <abbrev xmlns:xlink="http://www.w3.org/1999/xlink" content-type="institution" xlink:title="National Museum Prague, Prague, Czech Republic" id="ABBRID0E4AAG" xlink:type="simple">NMP6V</abbrev> 75063</th><th rowspan="1" colspan="1">
                    <abbrev xmlns:xlink="http://www.w3.org/1999/xlink" content-type="institution" xlink:title="Museo de Historia Natural Universidad Nacional Mayor de San Marcos, Lima, Peru" id="ABBRID0EEBAG" xlink:type="simple">MUSM</abbrev> 36517</th><th rowspan="1" colspan="1">
                    <abbrev xmlns:xlink="http://www.w3.org/1999/xlink" content-type="institution" xlink:title="Museo de Historia Natural Universidad Nacional Mayor de San Marcos, Lima, Peru" id="ABBRID0ELBAG" xlink:type="simple">MUSM</abbrev> 32742</th><th rowspan="1" colspan="1">
                    <abbrev xmlns:xlink="http://www.w3.org/1999/xlink" content-type="institution" xlink:title="National Museum Prague, Prague, Czech Republic" id="ABBRID0ESBAG" xlink:type="simple">NMP6V</abbrev> 75064</th><th rowspan="1" colspan="1">
                    <abbrev xmlns:xlink="http://www.w3.org/1999/xlink" content-type="institution" xlink:title="Museo de Historia Natural Universidad Nacional Mayor de San Marcos, Lima, Peru" id="ABBRID0EZBAG" xlink:type="simple">MUSM</abbrev> 32736</th></tr><tr><td rowspan="1" colspan="1">
                    <abbrev xmlns:xlink="http://www.w3.org/1999/xlink" xlink:title="snout–vent length" id="ABBRID0EBCAG" xlink:type="simple">SVL</abbrev>
                  </td><td rowspan="1" colspan="1">26.7</td><td rowspan="1" colspan="1">24.0</td><td rowspan="1" colspan="1">23.3</td><td rowspan="1" colspan="1">23.2</td><td rowspan="1" colspan="1">23.1</td></tr><tr><td rowspan="1" colspan="1">
                    <abbrev xmlns:xlink="http://www.w3.org/1999/xlink" xlink:title="tibia length" id="ABBRID0EWCAG" xlink:type="simple">TL</abbrev>
                  </td><td rowspan="1" colspan="1">13.6</td><td rowspan="1" colspan="1">13.0</td><td rowspan="1" colspan="1">12.5</td><td rowspan="1" colspan="1">12.8</td><td rowspan="1" colspan="1">13.0</td></tr><tr><td rowspan="1" colspan="1">
                    <abbrev xmlns:xlink="http://www.w3.org/1999/xlink" xlink:title="foot length" id="ABBRID0ELDAG" xlink:type="simple">FL</abbrev>
                  </td><td rowspan="1" colspan="1">11.6</td><td rowspan="1" colspan="1">11.0</td><td rowspan="1" colspan="1">9.9</td><td rowspan="1" colspan="1">10.6</td><td rowspan="1" colspan="1">10.9</td></tr><tr><td rowspan="1" colspan="1">
                    <abbrev xmlns:xlink="http://www.w3.org/1999/xlink" xlink:title="head length" id="ABBRID0EAEAG" xlink:type="simple">HL</abbrev>
                  </td><td rowspan="1" colspan="1">10.7</td><td rowspan="1" colspan="1">9.4</td><td rowspan="1" colspan="1">9.4</td><td rowspan="1" colspan="1">9.4</td><td rowspan="1" colspan="1">9.6</td></tr><tr><td rowspan="1" colspan="1">
                    <abbrev xmlns:xlink="http://www.w3.org/1999/xlink" xlink:title="head width" id="ABBRID0EVEAG" xlink:type="simple">HW</abbrev>
                  </td><td rowspan="1" colspan="1">10.4</td><td rowspan="1" colspan="1">9.2</td><td rowspan="1" colspan="1">9.3</td><td rowspan="1" colspan="1">9.0</td><td rowspan="1" colspan="1">8.9</td></tr><tr><td rowspan="1" colspan="1">
                    <abbrev xmlns:xlink="http://www.w3.org/1999/xlink" xlink:title="horizontal eye diameter" id="ABBRID0EKFAG" xlink:type="simple">ED</abbrev>
                  </td><td rowspan="1" colspan="1">3.6</td><td rowspan="1" colspan="1">3.1</td><td rowspan="1" colspan="1">2.8</td><td rowspan="1" colspan="1">3.3</td><td rowspan="1" colspan="1">2.7</td></tr><tr><td rowspan="1" colspan="1">
                    <abbrev xmlns:xlink="http://www.w3.org/1999/xlink" xlink:title="interorbital distance" id="ABBRID0E6FAG" xlink:type="simple">IOD</abbrev>
                  </td><td rowspan="1" colspan="1">3.2</td><td rowspan="1" colspan="1">3.0</td><td rowspan="1" colspan="1">2.5</td><td rowspan="1" colspan="1">2.7</td><td rowspan="1" colspan="1">2.8</td></tr><tr><td rowspan="1" colspan="1">
                    <abbrev xmlns:xlink="http://www.w3.org/1999/xlink" xlink:title="upper eyelid width" id="ABBRID0EUGAG" xlink:type="simple">EW</abbrev>
                  </td><td rowspan="1" colspan="1">2.8</td><td rowspan="1" colspan="1">2.7</td><td rowspan="1" colspan="1">2.2</td><td rowspan="1" colspan="1">2.6</td><td rowspan="1" colspan="1">2.7</td></tr><tr><td rowspan="1" colspan="1">
                    <abbrev xmlns:xlink="http://www.w3.org/1999/xlink" xlink:title="internarial distance" id="ABBRID0EJHAG" xlink:type="simple">IND</abbrev>
                  </td><td rowspan="1" colspan="1">2.5</td><td rowspan="1" colspan="1">1.9</td><td rowspan="1" colspan="1">1.8</td><td rowspan="1" colspan="1">2.1</td><td rowspan="1" colspan="1">2.0</td></tr><tr><td rowspan="1" colspan="1">
                    <abbrev xmlns:xlink="http://www.w3.org/1999/xlink" xlink:title="eye–nostril distance" id="ABBRID0E5HAG" xlink:type="simple">E–N</abbrev>
                  </td><td rowspan="1" colspan="1">2.7</td><td rowspan="1" colspan="1">2.4</td><td rowspan="1" colspan="1">2.3</td><td rowspan="1" colspan="1">2.4</td><td rowspan="1" colspan="1">2.3</td></tr></tbody></table></table-wrap><table-wrap id="T2" position="float" orientation="portrait"><label>Table 2.</label><caption><p>Measurements (in mm) and proportions of female type specimens of <italic><tp:taxon-name><tp:taxon-name-part taxon-name-part-type="genus">Pristimantis</tp:taxon-name-part> <tp:taxon-name-part taxon-name-part-type="species">ashaninka</tp:taxon-name-part></tp:taxon-name></italic> sp. n.; ranges followed by means and one standard deviation in parentheses. For abbreviations see methods.</p></caption><table id="TID0ELWAG" rules="all"><tbody><tr><th rowspan="1" colspan="1">Characters</th><th rowspan="1" colspan="1">Females (n = 5)</th></tr><tr><td rowspan="1" colspan="1">
                    <abbrev xmlns:xlink="http://www.w3.org/1999/xlink" xlink:title="snout–vent length" id="ABBRID0ERJAG" xlink:type="simple">SVL</abbrev>
                  </td><td rowspan="1" colspan="1">23.1–26.7 (24.1 ± 1.4)</td></tr><tr><td rowspan="1" colspan="1">
                    <abbrev xmlns:xlink="http://www.w3.org/1999/xlink" xlink:title="tibia length" id="ABBRID0E1JAG" xlink:type="simple">TL</abbrev>
                  </td><td rowspan="1" colspan="1">12.5–13.6 (13.0 ± 0.4)</td></tr><tr><td rowspan="1" colspan="1">
                    <abbrev xmlns:xlink="http://www.w3.org/1999/xlink" xlink:title="foot length" id="ABBRID0EDKAG" xlink:type="simple">FL</abbrev>
                  </td><td rowspan="1" colspan="1">9.9–11.6 (10.8 ± 0.6)</td></tr><tr><td rowspan="1" colspan="1">
                    <abbrev xmlns:xlink="http://www.w3.org/1999/xlink" xlink:title="head length" id="ABBRID0EMKAG" xlink:type="simple">HL</abbrev>
                  </td><td rowspan="1" colspan="1">9.4–10.7 (9.7 ± 0.5)</td></tr><tr><td rowspan="1" colspan="1">
                    <abbrev xmlns:xlink="http://www.w3.org/1999/xlink" xlink:title="head width" id="ABBRID0EVKAG" xlink:type="simple">HW</abbrev>
                  </td><td rowspan="1" colspan="1">8.9–10.4 (9.4 ± 0.5)</td></tr><tr><td rowspan="1" colspan="1">
                    <abbrev xmlns:xlink="http://www.w3.org/1999/xlink" xlink:title="horizontal eye diameter" id="ABBRID0E5KAG" xlink:type="simple">ED</abbrev>
                  </td><td rowspan="1" colspan="1">2.7–3.6 (3.1 ± 0.3)</td></tr><tr><td rowspan="1" colspan="1">
                    <abbrev xmlns:xlink="http://www.w3.org/1999/xlink" xlink:title="interorbital distance" id="ABBRID0EHLAG" xlink:type="simple">IOD</abbrev>
                  </td><td rowspan="1" colspan="1">2.5–3.2 (2.8 ± 0.2)</td></tr><tr><td rowspan="1" colspan="1">
                    <abbrev xmlns:xlink="http://www.w3.org/1999/xlink" xlink:title="upper eyelid width" id="ABBRID0EQLAG" xlink:type="simple">EW</abbrev>
                  </td><td rowspan="1" colspan="1">2.6–2.8 (2.6 ± 0.2)</td></tr><tr><td rowspan="1" colspan="1">
                    <abbrev xmlns:xlink="http://www.w3.org/1999/xlink" xlink:title="internarial distance" id="ABBRID0EZLAG" xlink:type="simple">IND</abbrev>
                  </td><td rowspan="1" colspan="1">1.8–2.5 (2.1 ± 0.2)</td></tr><tr><td rowspan="1" colspan="1">
                    <abbrev xmlns:xlink="http://www.w3.org/1999/xlink" xlink:title="eye–nostril distance" id="ABBRID0ECMAG" xlink:type="simple">E–N</abbrev>
                  </td><td rowspan="1" colspan="1">2.3–2.7 (2.4 ± 0.1)</td></tr><tr><td rowspan="1" colspan="1">
                    <abbrev xmlns:xlink="http://www.w3.org/1999/xlink" xlink:title="tibia length" id="ABBRID0ELMAG" xlink:type="simple">TL</abbrev>/<abbrev xmlns:xlink="http://www.w3.org/1999/xlink" xlink:title="snout–vent length" id="ABBRID0EOMAG" xlink:type="simple">SVL</abbrev></td><td rowspan="1" colspan="1">0.51–0.56</td></tr><tr><td rowspan="1" colspan="1">
                    <abbrev xmlns:xlink="http://www.w3.org/1999/xlink" xlink:title="foot length" id="ABBRID0EXMAG" xlink:type="simple">FL</abbrev>/<abbrev xmlns:xlink="http://www.w3.org/1999/xlink" xlink:title="snout–vent length" id="ABBRID0E1MAG" xlink:type="simple">SVL</abbrev></td><td rowspan="1" colspan="1">0.42–0.47</td></tr><tr><td rowspan="1" colspan="1">
                    <abbrev xmlns:xlink="http://www.w3.org/1999/xlink" xlink:title="head length" id="ABBRID0EDNAG" xlink:type="simple">HL</abbrev>/<abbrev xmlns:xlink="http://www.w3.org/1999/xlink" xlink:title="snout–vent length" id="ABBRID0EGNAG" xlink:type="simple">SVL</abbrev></td><td rowspan="1" colspan="1">0.39–0.42</td></tr><tr><td rowspan="1" colspan="1">
                    <abbrev xmlns:xlink="http://www.w3.org/1999/xlink" xlink:title="head width" id="ABBRID0EPNAG" xlink:type="simple">HW</abbrev>/<abbrev xmlns:xlink="http://www.w3.org/1999/xlink" xlink:title="snout–vent length" id="ABBRID0ESNAG" xlink:type="simple">SVL</abbrev></td><td rowspan="1" colspan="1">0.38–0.40</td></tr><tr><td rowspan="1" colspan="1">
                    <abbrev xmlns:xlink="http://www.w3.org/1999/xlink" xlink:title="head width" id="ABBRID0E2NAG" xlink:type="simple">HW</abbrev>/<abbrev xmlns:xlink="http://www.w3.org/1999/xlink" xlink:title="head length" id="ABBRID0E5NAG" xlink:type="simple">HL</abbrev></td><td rowspan="1" colspan="1">0.9–1.0</td></tr><tr><td rowspan="1" colspan="1">
                    <abbrev xmlns:xlink="http://www.w3.org/1999/xlink" xlink:title="eye–nostril distance" id="ABBRID0EHOAG" xlink:type="simple">E–N</abbrev>/<abbrev xmlns:xlink="http://www.w3.org/1999/xlink" xlink:title="horizontal eye diameter" id="ABBRID0EKOAG" xlink:type="simple">ED</abbrev></td><td rowspan="1" colspan="1">0.73–0.85</td></tr><tr><td rowspan="1" colspan="1">
                    <abbrev xmlns:xlink="http://www.w3.org/1999/xlink" xlink:title="upper eyelid width" id="ABBRID0ETOAG" xlink:type="simple">EW</abbrev>/<abbrev xmlns:xlink="http://www.w3.org/1999/xlink" xlink:title="interorbital distance" id="ABBRID0EWOAG" xlink:type="simple">IOD</abbrev></td><td rowspan="1" colspan="1">0.88–0.96</td></tr></tbody></table></table-wrap><p>The juveniles have the conical tubercles on the dorsal skin more pronounced (<abbrev xmlns:xlink="http://www.w3.org/1999/xlink" content-type="institution" xlink:title="Museo de Historia Natural Universidad Nacional Mayor de San Marcos, Lima, Peru" id="ABBRID0E4OAG" xlink:type="simple">MUSM</abbrev> 32722, 32741, Fig. <xref ref-type="fig" rid="F5">5G</xref>) than the females. Conical tubercles form ridges on scapular region (<abbrev xmlns:xlink="http://www.w3.org/1999/xlink" content-type="institution" xlink:title="Museo de Historia Natural Universidad Nacional Mayor de San Marcos, Lima, Peru" id="ABBRID0EFPAG" xlink:type="simple">MUSM</abbrev> 32722, 32728, 32741, Fig. <xref ref-type="fig" rid="F5">5E, G</xref>) and laterally on head and flanks (<abbrev xmlns:xlink="http://www.w3.org/1999/xlink" content-type="institution" xlink:title="National Museum Prague, Prague, Czech Republic" id="ABBRID0ENPAG" xlink:type="simple">NMP6V</abbrev> 75555, Fig. <xref ref-type="fig" rid="F5">5I</xref>). The coloration pattern is similar, but juveniles seem <!--PageBreak-->to have a more reddish hint especially dorsally and laterally on head and scapular region (<abbrev xmlns:xlink="http://www.w3.org/1999/xlink" content-type="institution" xlink:title="Museo de Historia Natural Universidad Nacional Mayor de San Marcos, Lima, Peru" id="ABBRID0EXPAG" xlink:type="simple">MUSM</abbrev> 32722, 32728, 32730, 32741, <abbrev xmlns:xlink="http://www.w3.org/1999/xlink" content-type="institution" xlink:title="National Museum Prague, Prague, Czech Republic" id="ABBRID0E2PAG" xlink:type="simple">NMP6V</abbrev> 75554, Fig. <xref ref-type="fig" rid="F5">5E, G</xref>). One specimen (<abbrev xmlns:xlink="http://www.w3.org/1999/xlink" content-type="institution" xlink:title="Museo de Historia Natural Universidad Nacional Mayor de San Marcos, Lima, Peru" id="ABBRID0EDQAG" xlink:type="simple">MUSM</abbrev> 32721, Fig. <xref ref-type="fig" rid="F5">5A</xref>) has a pale tan middorsal stripe dividing the dark reddish brown hourglass blotch. One specimen (<abbrev xmlns:xlink="http://www.w3.org/1999/xlink" content-type="institution" xlink:title="Museo de Historia Natural Universidad Nacional Mayor de San Marcos, Lima, Peru" id="ABBRID0ELQAG" xlink:type="simple">MUSM</abbrev> 32730, Fig. <xref ref-type="fig" rid="F5">5C</xref>) has heels and dorsum pale reddish brown with dark reddish-brown flecks on dorsum. One specimen (<abbrev xmlns:xlink="http://www.w3.org/1999/xlink" content-type="institution" xlink:title="National Museum Prague, Prague, Czech Republic" id="ABBRID0ETQAG" xlink:type="simple">NMP6V</abbrev> 75555, Fig. <xref ref-type="fig" rid="F5">5I</xref>) has the head dorsally and snout dorsally and laterally pale grayish brown. Ventral coloration of juveniles (Fig. <xref ref-type="fig" rid="F5">5</xref>, right column) is darker than in females with pale <!--PageBreak-->gray flecks, with the throat often black (<abbrev xmlns:xlink="http://www.w3.org/1999/xlink" content-type="institution" xlink:title="National Museum Prague, Prague, Czech Republic" id="ABBRID0EBRAG" xlink:type="simple">NMP6V</abbrev> 75555) to dark grayish brown (<abbrev xmlns:xlink="http://www.w3.org/1999/xlink" content-type="institution" xlink:title="Museo de Historia Natural Universidad Nacional Mayor de San Marcos, Lima, Peru" id="ABBRID0EFRAG" xlink:type="simple">MUSM</abbrev> 32728, 32730) with pale gray flecks. Finger and toe discs are dorsally creamish brown.</p></tp:treatment-sec><tp:treatment-sec sec-type="etymology" id="SECID0EJRAG"><title>Etymology.</title><p>The species epithet <italic><tp:taxon-name><tp:taxon-name-part taxon-name-part-type="species">ashaninka</tp:taxon-name-part></tp:taxon-name></italic> is used in reference to the indigenous people Asháninka who inhabit forests in the Peruvian Regions Huánuco, Junín, Pasco, and Ucayali.</p></tp:treatment-sec><tp:treatment-sec sec-type="distribution" id="SECID0EZRAG"><title>Distribution, natural history, and threat status.</title><p>
            <italic><tp:taxon-name><tp:taxon-name-part taxon-name-part-type="genus">Pristimantis</tp:taxon-name-part> <tp:taxon-name-part taxon-name-part-type="species">ashaninka</tp:taxon-name-part></tp:taxon-name></italic> is only known from the type locality, which is located at the northeastern border of the Pui Pui Protected Forest, ca. 18 km (straight airline) NW of the town of Satipo, Distrito de Pichanaqui, Privincia de Chanchamayo, Región Junín, Peru (Fig. <xref ref-type="fig" rid="F1">1</xref>). The type locality lies in the valley of a tributary of the Rio Bravo at an elevation between 1700 and 1800 m a.s.l. and can be reached by walking in one and a half day starting at the village of Ayte (<named-content xmlns:xlink="http://www.w3.org/1999/xlink" content-type="dwc:verbatimCoordinates" xlink:type="simple"><named-content content-type="geo-json" specific-use="{&#34;type&#34;:&#34;Point&#34;,&#34;coordinates&#34;:[-74.920556,-11.162972]}" id="NCID0EQSAG" xlink:type="simple">11°09‘46.7‘‘S, 74°55‘14‘‘W</named-content></named-content>, 1295 m a.s.l.), which serves as a control station for the administration of the <abbrev xmlns:xlink="http://www.w3.org/1999/xlink" xlink:title="Bosque de Protección Pui Pui" id="ABBRID0EVSAG" xlink:type="simple">PPPF</abbrev>. The valley is surrounded by steep mountain slopes, which gives it a narrow character. The surrounding mountains are covered by a primary mountain rainforest characterized by 15–20 m high canopy and frequent occurrence of bromeliads, ferns, and epiphytic mosses. The adult specimens of <italic><tp:taxon-name><tp:taxon-name-part taxon-name-part-type="genus">Pristimantis</tp:taxon-name-part> <tp:taxon-name-part taxon-name-part-type="species">ashaninka</tp:taxon-name-part></tp:taxon-name></italic> were collected at night on vegetation up to 150 cm above the ground whereas juveniles occupied lower positions in the vegetation. Other craugastorid species found at the type locality in sympatry with <italic><tp:taxon-name><tp:taxon-name-part taxon-name-part-type="genus">Pristimantis</tp:taxon-name-part> <tp:taxon-name-part taxon-name-part-type="species">ashaninka</tp:taxon-name-part></tp:taxon-name></italic> included <italic><tp:taxon-name><tp:taxon-name-part taxon-name-part-type="genus">Pristimantis</tp:taxon-name-part></tp:taxon-name></italic> cf. <italic>albertus</italic>, <italic><tp:taxon-name><tp:taxon-name-part taxon-name-part-type="genus">Pristimantis</tp:taxon-name-part> <tp:taxon-name-part taxon-name-part-type="species">bipunctatus</tp:taxon-name-part></tp:taxon-name></italic> (Duellman and Hedges, 2005), <italic><tp:taxon-name><tp:taxon-name-part taxon-name-part-type="genus">Pristimantis</tp:taxon-name-part> <tp:taxon-name-part taxon-name-part-type="species">cruciocularis</tp:taxon-name-part></tp:taxon-name></italic>, <italic><tp:taxon-name><tp:taxon-name-part taxon-name-part-type="genus">Pristimantis</tp:taxon-name-part></tp:taxon-name></italic> cf. <italic><tp:taxon-name><tp:taxon-name-part taxon-name-part-type="species">platydactylus</tp:taxon-name-part></tp:taxon-name></italic>, and <italic><tp:taxon-name><tp:taxon-name-part taxon-name-part-type="genus">Pristimantis</tp:taxon-name-part></tp:taxon-name></italic> sp. nov. According to the sparse data available, we here classify <italic><tp:taxon-name><tp:taxon-name-part taxon-name-part-type="genus">Pristimantis</tp:taxon-name-part> <tp:taxon-name-part taxon-name-part-type="species">ashaninka</tp:taxon-name-part></tp:taxon-name></italic> as “Data Deficient” according to the IUCN red list criteria.</p></tp:treatment-sec><tp:treatment-sec><!--Section generated to contain objects referenced in tp:taxon-treatment.--><fig id="F1" position="float" orientation="portrait"><label>Figure 1.</label><caption><p>Map of Peru with the Pui Pui Protected Forest indicated in green.</p></caption><graphic xmlns:xlink="http://www.w3.org/1999/xlink" xlink:href="zookeys-645-085-g001.jpg" position="float" orientation="portrait" xlink:type="simple" id="oo_118020.jpg"/></fig></tp:treatment-sec><ref-list><ref id="B20"><mixed-citation xmlns:xlink="http://www.w3.org/1999/xlink" xlink:type="simple">
          <person-group><name name-style="western"><surname>Lehr</surname><given-names>E</given-names></name><name name-style="western"><surname>Moravec</surname><given-names>J</given-names></name><name name-style="western"><surname>Cusi</surname><given-names>JC</given-names></name><name name-style="western"><surname>Gvoždík</surname><given-names>V</given-names></name></person-group> (<year>in press</year>) <article-title>A new minute species of <italic><tp:taxon-name><tp:taxon-name-part taxon-name-part-type="genus">Pristimantis</tp:taxon-name-part></tp:taxon-name></italic> (<tp:taxon-name><tp:taxon-name-part taxon-name-part-type="class">Amphibia</tp:taxon-name-part></tp:taxon-name>: <tp:taxon-name><tp:taxon-name-part taxon-name-part-type="order">Anura</tp:taxon-name-part></tp:taxon-name>: <tp:taxon-name><tp:taxon-name-part taxon-name-part-type="family">Craugastoridae</tp:taxon-name-part></tp:taxon-name>) with a large head from the Yanachaga-Chemillén National Park in Peru.</article-title> <source>European Journal of Taxonomy</source>.</mixed-citation></ref><ref id="B14"><mixed-citation xmlns:xlink="http://www.w3.org/1999/xlink" xlink:type="simple">
          <person-group><name name-style="western"><surname>Dwyer</surname><given-names>CM</given-names></name></person-group> (<year>1995</year>) <article-title>A new species of <italic><tp:taxon-name><tp:taxon-name-part taxon-name-part-type="genus">Eleutherodactylus</tp:taxon-name-part></tp:taxon-name></italic> from Peru (<tp:taxon-name><tp:taxon-name-part taxon-name-part-type="order">Anura</tp:taxon-name-part></tp:taxon-name>: <tp:taxon-name><tp:taxon-name-part taxon-name-part-type="family">Leptodactylidae</tp:taxon-name-part></tp:taxon-name>).</article-title> <source><tp:taxon-name><tp:taxon-name-part taxon-name-part-type="class">Amphibia</tp:taxon-name-part></tp:taxon-name>-<tp:taxon-name><tp:taxon-name-part taxon-name-part-type="class">Reptilia</tp:taxon-name-part></tp:taxon-name></source> <volume>16</volume>: <fpage>245</fpage>–<lpage>256</lpage>. <ext-link xlink:type="simple" ext-link-type="doi" xlink:href="10.1163/156853895X00046">https://doi.org/10.1163/156853895X00046</ext-link></mixed-citation></ref><ref id="B25"><mixed-citation xmlns:xlink="http://www.w3.org/1999/xlink" xlink:type="simple">
          <person-group><name name-style="western"><surname>Lynch</surname><given-names>JD</given-names></name></person-group> (<year>1974</year>) <article-title>New species of frogs (<tp:taxon-name><tp:taxon-name-part taxon-name-part-type="family">Leptodactylidae</tp:taxon-name-part></tp:taxon-name>: <italic><tp:taxon-name><tp:taxon-name-part taxon-name-part-type="genus">Eleutherodactylus</tp:taxon-name-part></tp:taxon-name></italic>) from the Amazonian lowlands of Ecuador.</article-title> <source>Occasional Papers of the Museum of Natural History, University of Kansas</source> <volume>31</volume>: <fpage>1</fpage>–<lpage>22</lpage>. <ext-link xlink:type="simple" ext-link-type="doi" xlink:href="10.5962/bhl.part.29037">https://doi.org/10.5962/bhl.part.29037</ext-link></mixed-citation></ref><ref id="B9"><mixed-citation xmlns:xlink="http://www.w3.org/1999/xlink" xlink:type="simple">
          <person-group><name name-style="western"><surname>Duellman</surname><given-names>WE</given-names></name><name name-style="western"><surname>Hedges</surname><given-names>SB</given-names></name></person-group> (<year>2005</year>) <article-title>Eleutherodactyline frogs (<tp:taxon-name><tp:taxon-name-part taxon-name-part-type="order">Anura</tp:taxon-name-part></tp:taxon-name>: <tp:taxon-name><tp:taxon-name-part taxon-name-part-type="family">Leptodactylidae</tp:taxon-name-part></tp:taxon-name>) from the Cordillera Yanachaga in central Peru.</article-title> <source>Copeia</source> <volume>2005</volume>: <fpage>526</fpage>–<lpage>538</lpage>. <ext-link xlink:type="simple" ext-link-type="doi" xlink:href="10.1643/CH-05-019R">https://doi.org/10.1643/CH-05-019R</ext-link></mixed-citation></ref><ref id="B11"><mixed-citation xmlns:xlink="http://www.w3.org/1999/xlink" xlink:type="simple">
          <person-group><name name-style="western"><surname>Duellman</surname><given-names>WE</given-names></name><name name-style="western"><surname>Lehr</surname><given-names>E</given-names></name></person-group> (<year>2009</year>) <source>Terrestrial-breeding Frogs (<tp:taxon-name><tp:taxon-name-part taxon-name-part-type="family">Strabomantidae</tp:taxon-name-part></tp:taxon-name>) in Peru.</source> <publisher-name>Natur und Tier-Verlag</publisher-name>, <publisher-loc>Münster</publisher-loc>, <size units="page">382 pp</size>.</mixed-citation></ref><ref id="B30"><mixed-citation xmlns:xlink="http://www.w3.org/1999/xlink" xlink:type="simple">
          <person-group><name name-style="western"><surname>Padial</surname><given-names>JM</given-names></name><name name-style="western"><surname>Castroviejo-Fisher</surname><given-names>S</given-names></name><name name-style="western"><surname>Köhler</surname><given-names>J</given-names></name><name name-style="western"><surname>Vila</surname><given-names>C</given-names></name><name name-style="western"><surname>Chaparro</surname><given-names>JC</given-names></name><name name-style="western"><surname>De la Riva</surname><given-names>I</given-names></name></person-group> (<year>2009</year>) <article-title>Deciphering the products of evolution at the species level: the need for an integrative taxonomy.</article-title> <source>Zoologica Scripta</source> <volume>38</volume>(<issue>4</issue>): <fpage>431</fpage>–<lpage>447</lpage>. <ext-link xlink:type="simple" ext-link-type="doi" xlink:href="10.1111/j.1463-6409.2008.00381.x">https://doi.org/10.1111/j.1463-6409.2008.00381.x</ext-link></mixed-citation></ref><ref id="B13"><mixed-citation xmlns:xlink="http://www.w3.org/1999/xlink" xlink:type="simple">
          <person-group><name name-style="western"><surname>Duellman</surname><given-names>WE</given-names></name><name name-style="western"><surname>Wild</surname><given-names>E</given-names></name></person-group> (<year>1993</year>) <article-title>Anuran amphibians from the Cordillera de Huancabamba, northern Peru: systematics, ecology, and biogeography.</article-title> <source>Occasional Papers of the Museum of Natural History, University of Kansas</source> <volume>157</volume>: <fpage>1</fpage>–<lpage>53</lpage>.</mixed-citation></ref><ref id="B26"><mixed-citation xmlns:xlink="http://www.w3.org/1999/xlink" xlink:type="simple">
          <person-group><name name-style="western"><surname>Lynch</surname><given-names>JD</given-names></name></person-group> (<year>1979</year>) <article-title>Leptodactylid frogs of the genus <italic><tp:taxon-name><tp:taxon-name-part taxon-name-part-type="genus">Eleutherodactylus</tp:taxon-name-part></tp:taxon-name></italic> from the Andes of southern Ecuador. Miscellaneous Publication.</article-title> <source>Museum of Natural History, University of Kansas</source> <volume>66</volume>: <fpage>1</fpage>–<lpage>62</lpage>.</mixed-citation></ref><ref id="B19"><mixed-citation xmlns:xlink="http://www.w3.org/1999/xlink" xlink:type="simple">
          <person-group><name name-style="western"><surname>Lehr</surname><given-names>E</given-names></name><name name-style="western"><surname>Duellman</surname><given-names>WE</given-names></name></person-group> (<year>2007</year>) <article-title>A diminutive new species of <italic><tp:taxon-name><tp:taxon-name-part taxon-name-part-type="genus">Pristimantis</tp:taxon-name-part></tp:taxon-name></italic> (<tp:taxon-name><tp:taxon-name-part taxon-name-part-type="class">Amphibia</tp:taxon-name-part></tp:taxon-name>: <tp:taxon-name><tp:taxon-name-part taxon-name-part-type="order">Anura</tp:taxon-name-part></tp:taxon-name>: <tp:taxon-name><tp:taxon-name-part taxon-name-part-type="family">Leptodactylidae</tp:taxon-name-part></tp:taxon-name>) from northern Peru.</article-title> <source>Salamandra</source> <volume>43</volume>: <fpage>165</fpage>–<lpage>171</lpage>. <ext-link xlink:type="simple" ext-link-type="doi" xlink:href="10.1655/0018-0831(2007)63[94:ANSOAE]2.0.CO;2">https://doi.org/10.1655/0018-0831(2007)63[94:ANSOAE]2.0.CO;2</ext-link></mixed-citation></ref><ref id="B22"><mixed-citation xmlns:xlink="http://www.w3.org/1999/xlink" xlink:type="simple">
          <person-group><name name-style="western"><surname>Lehr</surname><given-names>E</given-names></name><name name-style="western"><surname>Lundberg</surname><given-names>M</given-names></name><name name-style="western"><surname>Aguilar</surname><given-names>C</given-names></name><name name-style="western"><surname>von May</surname><given-names>R</given-names></name></person-group> (<year>2006</year>) <article-title>New species of <italic><tp:taxon-name><tp:taxon-name-part taxon-name-part-type="genus">Eleutherodactylus</tp:taxon-name-part></tp:taxon-name></italic> (<tp:taxon-name><tp:taxon-name-part taxon-name-part-type="order">Anura</tp:taxon-name-part></tp:taxon-name>: <tp:taxon-name><tp:taxon-name-part taxon-name-part-type="family">Leptodactylidae</tp:taxon-name-part></tp:taxon-name>) from the eastern Andes of central Peru with comments on central Peruvian <italic><tp:taxon-name><tp:taxon-name-part taxon-name-part-type="genus">Eleutherodactylus</tp:taxon-name-part></tp:taxon-name></italic>.</article-title> <source>Herpetological Monographs</source> <volume>20</volume>: <fpage>105</fpage>–<lpage>128</lpage>. <ext-link xlink:type="simple" ext-link-type="doi" xlink:href="10.1655/0733-1347(2007)20%5B105:NSOEAL%5D2.0.CO;2">https://doi.org/10.1655/0733-1347(2007)20%5B105:NSOEAL%5D2.0.CO;2</ext-link></mixed-citation></ref><ref id="B3"><mixed-citation xmlns:xlink="http://www.w3.org/1999/xlink" xlink:type="simple">
          <person-group><name name-style="western"><surname>Boano</surname><given-names>G</given-names></name><name name-style="western"><surname>Mazzotti</surname><given-names>S</given-names></name><name name-style="western"><surname>Sindaco</surname><given-names>R</given-names></name></person-group> (<year>2008</year>) <article-title>A new peculiar frog species of the genus <italic><tp:taxon-name><tp:taxon-name-part taxon-name-part-type="genus">Pristimantis</tp:taxon-name-part></tp:taxon-name></italic> from the Yanachaga-Chemillén National Park, Peru.</article-title> <source>Zootaxa</source> <volume>1674</volume>: <fpage>51</fpage>–<lpage>57</lpage>.</mixed-citation></ref><ref id="B10"><mixed-citation xmlns:xlink="http://www.w3.org/1999/xlink" xlink:type="simple">
          <person-group><name name-style="western"><surname>Duellman</surname><given-names>WE</given-names></name><name name-style="western"><surname>Hedges</surname><given-names>SB</given-names></name></person-group> (<year>2007</year>) <article-title>Three new species of <italic><tp:taxon-name><tp:taxon-name-part taxon-name-part-type="genus">Pristimantis</tp:taxon-name-part></tp:taxon-name></italic> (<tp:taxon-name><tp:taxon-name-part taxon-name-part-type="subclass">Lissamphibia</tp:taxon-name-part></tp:taxon-name>, <tp:taxon-name><tp:taxon-name-part taxon-name-part-type="order">Anura</tp:taxon-name-part></tp:taxon-name>) from montane forests of the Cordillera Yanachaga in central Peru.</article-title> <source>Phyllomedusa</source> <volume>6</volume>: <fpage>119</fpage>–<lpage>135</lpage>. <ext-link xlink:type="simple" ext-link-type="doi" xlink:href="10.11606/issn.2316-9079.v6i2p119-135">https://doi.org/10.11606/issn.2316-9079.v6i2p119-135</ext-link></mixed-citation></ref><ref id="B18"><mixed-citation xmlns:xlink="http://www.w3.org/1999/xlink" xlink:type="simple">
          <person-group><name name-style="western"><surname>Lehr</surname><given-names>E</given-names></name></person-group> (<year>2007</year>) <article-title>New eleutherodactyline frogs (<tp:taxon-name><tp:taxon-name-part taxon-name-part-type="family">Leptodactylidae</tp:taxon-name-part></tp:taxon-name>: <italic><tp:taxon-name><tp:taxon-name-part taxon-name-part-type="genus">Pristimantis</tp:taxon-name-part></tp:taxon-name></italic>, <italic><tp:taxon-name><tp:taxon-name-part taxon-name-part-type="genus">Phrynopus</tp:taxon-name-part></tp:taxon-name></italic>) from Peru. Bulletin of the Museum of Comparative Zoology.</article-title> <source>Cambridge, Massachusetts</source> <volume>159</volume>: <fpage>145</fpage>–<lpage>178</lpage>. <ext-link xlink:type="simple" ext-link-type="doi" xlink:href="10.3099/0027-4100(2007)159%5B145:NEFLPP%5D2.0.CO;2">https://doi.org/10.3099/0027-4100(2007)159%5B145:NEFLPP%5D2.0.CO;2</ext-link></mixed-citation></ref><ref id="B21"><mixed-citation xmlns:xlink="http://www.w3.org/1999/xlink" xlink:type="simple">
          <person-group><name name-style="western"><surname>Lehr</surname><given-names>E</given-names></name><name name-style="western"><surname>Moravec</surname><given-names>J</given-names></name><name name-style="western"><surname>Gagliardi Urrutia</surname><given-names>LAG</given-names></name></person-group> (<year>2010</year>) <article-title>A new species of <italic><tp:taxon-name><tp:taxon-name-part taxon-name-part-type="genus">Pristimantis</tp:taxon-name-part></tp:taxon-name></italic> (<tp:taxon-name><tp:taxon-name-part taxon-name-part-type="order">Anura</tp:taxon-name-part></tp:taxon-name>: <tp:taxon-name><tp:taxon-name-part taxon-name-part-type="family">Strabomantidae</tp:taxon-name-part></tp:taxon-name>) from the Amazonian lowlands of northern Peru.</article-title> <source>Salamandra</source> <volume>46</volume>: <fpage>197</fpage>–<lpage>203</lpage>. <ext-link xlink:type="simple" ext-link-type="doi" xlink:href="10.1670/08-202R.1">https://doi.org/10.1670/08-202R.1</ext-link></mixed-citation></ref><ref id="B24"><mixed-citation xmlns:xlink="http://www.w3.org/1999/xlink" xlink:type="simple">
          <person-group><name name-style="western"><surname>Lynch</surname><given-names>JD</given-names></name></person-group> (<year>1968</year>) <article-title>Two new frogs of the genus <italic><tp:taxon-name><tp:taxon-name-part taxon-name-part-type="genus">Eleutherodactylus</tp:taxon-name-part></tp:taxon-name></italic> from eastern Ecuador (<tp:taxon-name><tp:taxon-name-part taxon-name-part-type="class">Amphibia</tp:taxon-name-part></tp:taxon-name>: <tp:taxon-name><tp:taxon-name-part taxon-name-part-type="family">Leptodactylidae</tp:taxon-name-part></tp:taxon-name>).</article-title> <source>Journal of Herpetology</source> <volume>2</volume>: <fpage>129</fpage>–<lpage>135</lpage>. <ext-link xlink:type="simple" ext-link-type="doi" xlink:href="10.2307/1563112">https://doi.org/10.2307/1563112</ext-link></mixed-citation></ref><ref id="B8"><mixed-citation xmlns:xlink="http://www.w3.org/1999/xlink" xlink:type="simple">
          <person-group><name name-style="western"><surname>Duellman</surname><given-names>WE</given-names></name></person-group> (<year>1978</year>) <article-title>Three new species of <italic><tp:taxon-name><tp:taxon-name-part taxon-name-part-type="genus">Eleutherodactylus</tp:taxon-name-part></tp:taxon-name></italic> from Amazonian Perú (<tp:taxon-name><tp:taxon-name-part taxon-name-part-type="class">Amphibia</tp:taxon-name-part></tp:taxon-name>: <tp:taxon-name><tp:taxon-name-part taxon-name-part-type="order">Anura</tp:taxon-name-part></tp:taxon-name>: <tp:taxon-name><tp:taxon-name-part taxon-name-part-type="family">Leptodactylidae</tp:taxon-name-part></tp:taxon-name>).</article-title> <source>Herpetologica</source> <volume>34</volume>: <fpage>264</fpage>–<lpage>270</lpage>.</mixed-citation></ref></ref-list></tp:taxon-treatment>
